# Supplementary material for: Development of a Tandem Mass Spectral Library for the Detection of Triterpenoids in Plant Metabolome Based on Reference Standards
Source: Plants (Basel). 2024 Nov 22;13(23):3278. doi: 10.3390/plants13233278 (PMC11644824; doi:10.3390/plants13233278)
Supplement: Supplementary file 1 [file plants-13-03278-s001.zip]

Archive with 1 entries (1 files):
- plants-3324720-supplementary.pdf
